# Supplementary material for: Acylation of Oleanolic Acid Oximes Effectively Improves Cytotoxic Activity in In Vitro Studies
Source: Pharmaceutics. 2024 Jan 9;16(1):86. doi: 10.3390/pharmaceutics16010086 (PMC10819243; doi:10.3390/pharmaceutics16010086)
Supplement: Supplementary file 1 [file pharmaceutics-16-00086-s001.zip]

Archive with 3 entries (3 files):
- Supplementary Materials SM.S1. Table S1.pdf
- Supplementary Materials SM.S2. Table S2-S4.pdf
- Supplementary Materials SM.S3. NMR Spectra.pdf
